# Supplementary material for: SleepShifters: The Co-Development of a Preventative Sleep Management Programme for Shift Workers and Their Employers
Source: Int J Environ Res Public Health. 2025 Jul 25;22(8):1178. doi: 10.3390/ijerph22081178 (PMC12386607; doi:10.3390/ijerph22081178)
Supplement: Supplementary file 1 [file ijerph-22-01178-s001.zip]

Archive with 5 entries (5 files):
- Supplementary File S1 — GUIDED Checklist.pdf
- Supplementary File S2 – Employer Interview Schedule.pdf
- Supplementary File S3 – Stakeholder Reservations.pdf
- Supplementary File S4 – Questions Posed to Stakeholders at the Refinement Stage and Asssociated Feedback.pdf
- Supplementary File S5 —TIDieR Checklist.pdf
